# Supplementary material for: Metabolic Profiling Identifies Changes in the Winter Wheat Grains Following Fusarium Treatment at Two Locations in Croatia
Source: Plants (Basel). 2023 Feb 17;12(4):911. doi: 10.3390/plants12040911 (PMC9962043; doi:10.3390/plants12040911)
Supplement: Supplementary file 1 [file plants-12-00911-s001.zip]

Archive with 7 entries (6 files):
- plants-2218304 Supplementary/
- plants-2218304 Supplementary/Supplementary Figure S1.docx
- plants-2218304 Supplementary/Supplementary Figure S2.docx
- plants-2218304 Supplementary/Supplementary Table 1.xlsx
- plants-2218304 Supplementary/Supplementary Table 2.xlsx
- plants-2218304 Supplementary/Supplementary Table 3.xlsx
- plants-2218304 Supplementary/Supplementary Table 4.xlsx
