# Supplementary material for: Metabolic Profiling Identifies Changes in the Winter Wheat Grains Following Fusarium Treatment at Two Locations in Croatia
Source: Plants (Basel). 2023 Feb 17;12(4):911. doi: 10.3390/plants12040911 (PMC9962043; doi:10.3390/plants12040911)
Supplement: Supplementary file 1 [file plants-12-00911-s001.zip › plants-2218304 Supplementary/Supplementary Table 1.xlsx]

## Sheet: Sheet1
Table 1. Mann-Whitney U test for 275 metabolites across different treatments at two locations together.
	Rank Sum	Rank Sum	U	Z	p-value	Z	p-value	Valid N	Valid N
Limonene	9727	10373	4677	-0.787993	0.430701	-0.788033	0.430678	100	100
Alanine 2TMS	9191.5	10908.5	4141.5	-2.09643	0.036 *	-2.10292	0.036 *	100	100
Pyruvic acid 1MEOX 1TMS	10544.5	9555.5	4505.5	1.20703	0.22742	1.20728	0.227324	100	100
2-hydroxybutanoic acid 2TMS	10377	9723	4673	0.797766	0.425007	0.797944	0.424904	100	100
2-aminoisobutanoic acid 2TMS	10469.5	9630.5	4580.5	1.02378	0.30594	1.02406	0.305806	100	100
Sarcosine 2TMS	9094.5	11005.5	4044.5	-2.33344	0.02 *	-2.33356	0.02 *	100	100
3-hydroxybutanoic acid 2TMS	10075.5	10024.5	4974.5	0.0610847	0.951292	0.0610914	0.951286	100	100
2-aminobutanoic acid 2TMS	9323	10777	4273	-1.77512	0.0758787	-1.77525	0.0758576	100	100
2-ethylhexanoic acid 1TMS	10874	9226	4176	2.01213	0.044 *	2.01222	0.044 *	100	100
Acetoacetic acid 1MEOX 1TMS BP	9652.5	10447.5	4602.5	-0.970025	0.332035	-0.97029	0.331903	100	100
Acetoacetic acid 1MEOX 1TMS MP	10372	9728	4678	0.78555	0.432132	0.785621	0.43209	100	100
Valine 2TMS	9533	10567	4483	-1.26201	0.206946	-1.26385	0.206283	100	100
Glyceraldehyde 1MEOX 2TMS BP	10129	9971	4921	0.191806	0.847894	0.191822	0.847882	100	100
Benzylalcohol 1TMS	10016.5	10083.5	4966.5	-0.0806318	0.935735	-0.0806378	0.93573	100	100
Glycerol 3TMS	10345	9755	4705	0.719578	0.471785	0.719715	0.471701	100	100
4-hydroxypyridine	10495	9605	4555	1.08609	0.277442	1.08617	0.277404	100	100
4-hydroxybutanoic acid 2TMS	9617	10483	4567	-1.05677	0.290619	-1.05707	0.290481	100	100
Leucine 2TMS	10301.5	9798.5	4748.5	0.613291	0.539685	0.613614	0.539471	100	100
Isoleucine 2TMS	10160	9940	4890	0.267551	0.789045	0.267724	0.788912	100	100
Octanoic acid 1TMS	10563.5	9536.5	4486.5	1.25346	0.21004	1.25384	0.2099	100	100
2-oxocaproic acid 1MEOX 1TMS	10709.5	9390.5	4340.5	1.61019	0.107357	1.61028	0.107338	100	100
Phosphoric acid 3TMS	10379.5	9720.5	4670.5	0.803875	0.42147	0.804687	0.421001	100	100
Proline 2TMS	10194.5	9905.5	4855.5	0.351848	0.724952	0.352212	0.72468	100	100
Urea 2TMS	10140	9960	4910	0.218683	0.826897	0.218708	0.826877	100	100
1,2,4-trihydroxybutane 3TMS	9648.5	10451.5	4598.5	-0.979799	0.327186	-0.979883	0.327144	100	100
Glyceric acid 3TMS	9829.5	10270.5	4779.5	-0.537546	0.590891	-0.537627	0.590835	100	100
3-hydroxypyruvic acid 1MEOX 2TMS BP	10189.5	9910.5	4860.5	0.339631	0.734135	0.339678	0.734099	100	100
Serine 3 TMS	10356	9744	4694	0.746455	0.455393	0.746795	0.455188	100	100
Succinic acid 2TMS	9699	10401	4649	-0.856408	0.391773	-0.85698	0.391456	100	100
Threonine 3TMS	9945.5	10154.5	4895.5	-0.254112	0.799409	-0.254126	0.799399	100	100
Fumaric acid 2TMS	9655	10445	4605	-0.963917	0.335088	-0.964778	0.334657	100	100
2-piperidinecarboxylic acid 2TMS	10365.5	9734.5	4684.5	0.769667	0.441498	0.769837	0.441397	100	100
2-amino-3-ureidopropaonic acid 2TMS	9530.5	10569.5	4480.5	-1.26812	0.204756	-1.26839	0.204659	100	100
Phenylacetic acid 1TMS	9879	10221	4829	-0.416598	0.676973	-0.416621	0.676956	100	100
Oxamide 2TMS	9510	10590	4460	-1.31821	0.187435	-1.31834	0.18739	100	100
Pyrrole-2-carboxylic acid 2TMS	8370	11730	3320	-4.10367	0.000 ***	-4.10409	0.000 ***	100	100
β-alanine 3TMS	10271.5	9828.5	4778.5	0.539989	0.589205	0.5401	0.589129	100	100
Tartronic acid 3TMS	9764	10336	4714	-0.697588	0.485436	-0.697903	0.485238	100	100
Hydroquinone 2TMS	8875.5	11224.5	3825.5	-2.86854	0.004 **	-2.86898	0.004 **	100	100
Lactic acid dimer 2TMS	9191	10909	4141	-2.09765	0.036 *	-2.09791	0.036 *	100	100
1-methylhydantoin 2TMS	10620.5	9479.5	4429.5	1.39273	0.163702	1.39284	0.163668	100	100
Erythritol 4TMS	9861.5	10238.5	4811.5	-0.459357	0.645978	-0.459565	0.645829	100	100
3-aminoisobutanoic acid 3TMS	10318.5	9781.5	4731.5	0.654828	0.512579	0.65493	0.512513	100	100
Glutaric acid 2TMS	8980.5	11119.5	3930.5	-2.61198	0.009 **	-2.61219	0.009 **	100	100
4-methyl-5-hydroxyethylthiazole 1TMS	10502	9598	4548	1.10319	0.269945	1.1033	0.269899	100	100
2-methylmalic acid 3TMS	9033	11067	3983	-2.4837	0.013 *	-2.48402	0.013 *	100	100
Decanoic acid 1TMS	9082.5	11017.5	4032.5	-2.36276	0.018 *	-2.36288	0.018 *	100	100
Malic acid 3TMS	9863.5	10236.5	4813.5	-0.45447	0.649491	-0.455242	0.648935	100	100
trans-4-hydroxyproline 3TMS	10426.5	9673.5	4623.5	0.918714	0.358246	0.918802	0.3582	100	100
4-aminobutanoic acid 3TMS	10245.5	9854.5	4804.5	0.476461	0.633746	0.477337	0.633123	100	100
Aspartic acid 3TMS	10215.5	9884.5	4834.5	0.403159	0.686831	0.40514	0.685375	100	100
Serine 4TMS	10140.5	9959.5	4909.5	0.219905	0.825945	0.219933	0.825924	100	100
Iminodiacetic acid 3TMS	10325.5	9774.5	4724.5	0.671932	0.501628	0.671979	0.501598	100	100
Asparagine 4TMS MP	10212.5	9887.5	4837.5	0.395829	0.692231	0.395907	0.692174	100	100
2-deoxyribose 1MEOX 3TMS BP	10296	9804	4754	0.599852	0.548605	0.599945	0.548544	100	100
Maleamic acid 3TMS	9817	10283	4767	-0.568088	0.569976	-0.56815	0.569934	100	100
Methionine 2TMS	10758	9342	4292	1.7287	0.0838642	1.72908	0.0837957	100	100
Digitoxose 1MEOX 3TMS MP	10447	9653	4603	0.968804	0.332644	0.969008	0.332542	100	100
Salicylic acid 2TMS	10060.5	10039.5	4989.5	0.0244339	0.980507	0.0244361	0.980505	100	100
Hexadecane n	10014	10086	4964	-0.0867403	0.930878	-0.0868053	0.930826	100	100
N-(2-hydroxyethyl)-β-alanine 3TMS	10477	9623	4573	1.04211	0.297364	1.04218	0.29733	100	100
2-hydroxyglutaric acid 3TMS	10351	9749	4699	0.734238	0.462804	0.734436	0.462684	100	100
Phenethylamine 2TMS	10109.5	9990.5	4940.5	0.14416	0.885374	0.144171	0.885365	100	100
N-acetylserine 2TMS	10650.5	9449.5	4399.5	1.46603	0.14264	1.46616	0.142606	100	100
4-chlorophenylacetic acid 1TMS	10315.5	9784.5	4734.5	0.647498	0.51731	0.64752	0.517296	100	100
Dihydrouracil 2TMS	10045.5	10054.5	4995.5	-0.00977356	0.992202	-0.0097792	0.992197	100	100
D-xylose 1MEOX 4TMS	10823.5	9276.5	4226.5	1.88874	0.0589276	1.88917	0.0588705	100	100
Perillic acid 1TMS	9667	10433	4617	-0.934596	0.349997	-0.93663	0.34895	100	100
Arabitol 5TMS	10276.5	9823.5	4773.5	0.552206	0.580808	0.554215	0.579432	100	100
Pyroglutamic acid 2TMS	10309.5	9790.5	4740.5	0.632838	0.52684	0.666905	0.504833	100	100
Glutamic acid 3TMS	10070.5	10029.5	4979.5	0.0488678	0.961025	0.0490738	0.960861	100	100
3-phenyllactic acid 2TMS	9922	10178	4872	-0.311532	0.755396	-0.311555	0.755379	100	100
Maleamic acid 2TMS BP	8586	11514	3536	-3.5759	0.000 ***	-3.57673	0.000 ***	100	100
Putrescine 4TMS	10520.5	9579.5	4529.5	1.14839	0.250807	1.14879	0.250644	100	100
2,4-diaminobutanoic acid 4TMS	10311	9789	4739	0.636503	0.524449	0.636686	0.52433	100	100
Tropic acid 2TMS	11154.5	8945.5	3895.5	2.6975	0.007 **	2.69774	0.007 **	100	100
2-oxoglutaric acid 1MEOX 2TMS MP	10202	9898	4848	0.370173	0.711254	0.370187	0.711243	100	100
2-methylaminomethyltartronic acid 1MEOX 3TMS	10935.5	9164.5	4114.5	2.1624	0.031 *	2.16275	0.031 *	100	100
Ribulose 1MEOX 4TMS BP2	9274	10826	4224	-1.89485	0.0581134	-1.89701	0.0578281	100	100
1,4-lactonearabinonic acid 3TMS	8996	11104	3946	-2.57411	0.01 *	-2.57546	0.01 *	100	100
trans-1,2-cyclohexanedicarboxylic acid 2TMS	9115.5	10984.5	4065.5	-2.28213	0.022 *	-2.28247	0.022 *	100	100
Dodecanoic acid 1TMS	9398.5	10701.5	4348.5	-1.59065	0.11169	-1.59106	0.111597	100	100
4-amino-3-hydroxybutanoic acid 4TMS	10431.5	9668.5	4618.5	0.930931	0.35189	0.931059	0.351824	100	100
3-ureidopropionic acid 3TMS	10240.5	9859.5	4809.5	0.464244	0.642473	0.464267	0.642457	100	100
Phenylalanine 2TMS	10833	9267	4217	1.91195	0.0558833	1.91322	0.0557205	100	100
Fucose 1MEOX 4TMS BP	10514.5	9585.5	4535.5	1.13373	0.256908	1.13377	0.256893	100	100
4-hydroxyphenylacetonitrile 1TMS	9109.5	10990.5	4059.5	-2.29679	0.022 *	-2.29696	0.022 *	100	100
Ribonic acid 5TMS	9917.5	10182.5	4867.5	-0.322527	0.747053	-0.322553	0.747034	100	100
4-hydroxybenzoic acid 2TMS	8959	11141	3909	-2.66452	0.008 **	-2.66502	0.008 **	100	100
3,6-anhydrogalactose 1MEOX 3TMS	10329.5	9770.5	4720.5	0.681705	0.495426	0.681776	0.495381	100	100
N-methylglutamic acid 3TMS	10059	10041	4991	0.0207688	0.98343	0.0208149	0.983393	100	100
Coumarine	10292	9808	4758	0.590078	0.555138	0.590125	0.555107	100	100
6-aminocaproic acid 3TMS	9873	10227	4823	-0.431258	0.666281	-0.431288	0.666259	100	100
4-hydroxyphenylacetic acid 2TMS	9583	10517	4533	-1.13984	0.254353	-1.14073	0.253983	100	100
Asparagine 3TMS	10294.5	9805.5	4755.5	0.596187	0.551051	0.596718	0.550696	100	100
2-aminoadipic acid 3TMS	10377	9723	4673	0.797766	0.425007	0.797865	0.424949	100	100
1,6-anhydro-β-glucose 3TMS	9717.5	10382.5	4667.5	-0.811205	0.417248	-0.811368	0.417155	100	100
cis-2-hydroxycinnamic acid 2TMS	9822	10278	4772	-0.555871	0.578299	-0.555939	0.578253	100	100
Ornithine 4TMS	10186	9914	4864	0.331079	0.740585	0.331336	0.740391	100	100
Psicose 1MEOX 5TMS MP	9833.5	10266.5	4783.5	-0.527772	0.597658	-0.528277	0.597307	100	100
Fructose 1MEOX 5TMS MP	10471.5	9628.5	4578.5	1.02867	0.303637	1.0294	0.303292	100	100
N-acetylglutamic acid 3TMS	10241.5	9858.5	4808.5	0.466687	0.640724	0.466731	0.640693	100	100
Sorbose 1MEOX 5TMS BP	9869	10231	4819	-0.441032	0.65919	-0.44159	0.658786	100	100
U-13C D-sorbitol (internal standard)	10046	10054	4996	-0.00855186	0.993177	-0.00862036	0.993122	100	100
Idose 1MEOX 5TMS MP	9713.5	10386.5	4663.5	-0.820979	0.411659	-0.822083	0.41103	100	100
Glycylglycine DL 4TMS	10264.5	9835.5	4785.5	0.522885	0.601054	0.522911	0.601037	100	100
2-methylcitric acid 4TMS BP	9706	10394	4656	-0.839304	0.401299	-0.839357	0.40127	100	100
Glucose 1MEOX 5TMS BP	10350.5	9749.5	4699.5	0.733017	0.463549	0.73354	0.46323	100	100
3-hydroxydodecanoic acid 2TMS	10804.5	9295.5	4245.5	1.84232	0.06543	1.84259	0.0653895	100	100
Glutamine DL 3TMS	10376.5	9723.5	4673.5	0.796545	0.425716	0.79747	0.425179	100	100
2-methylcitric acid 4TMS MP	10282.5	9817.5	4767.5	0.566866	0.570805	0.566889	0.57079	100	100
15-crown-5 ether	10483.5	9616.5	4566.5	1.05799	0.290062	1.05806	0.290031	100	100
Idose 1MEOX 5TMS	9596.5	10503.5	4546.5	-1.10686	0.268357	-1.10697	0.268307	100	100
L-arginine 3TMS	10490	9610	4560	1.07387	0.282882	1.07406	0.282798	100	100
2-amino-2-deoxy-D-glucose 1MEOX 5TMS	10161	9939	4889	0.269994	0.787165	0.270007	0.787155	100	100
N-hexanoylhomoserine lactone 1TMS	10114.5	9985.5	4935.5	0.156377	0.875736	0.156394	0.875723	100	100
Vanillic acid 2TMS	9825	10275	4775	-0.548541	0.583321	-0.548678	0.583227	100	100
3,4-dihydroxyphenylglycol 4TMS	9983.5	10116.5	4933.5	-0.161264	0.871886	-0.161289	0.871866	100	100
3,4-dihydroxybenzoic acid 3TMS	9384.5	10715.5	4334.5	-1.62485	0.104195	-1.625	0.104164	100	100
1-O-methyl-α-glucopyranoside 4TMS	9578.5	10521.5	4528.5	-1.15084	0.249801	-1.15212	0.249273	100	100
Lysine 4TMS	10532	9568	4518	1.17649	0.239399	1.17715	0.239138	100	100
4,5-dihydroorotic acid 3TMS	10469	9631	4581	1.02256	0.306518	1.02263	0.306482	100	100
Tetradecanoic acid 1TMS	10752	9348	4298	1.71404	0.0865228	1.71517	0.0863141	100	100
N-formylmethionine 1TMS	10681	9419	4369	1.54056	0.123426	1.54068	0.123396	100	100
Enol-3-deoxyarabinoheptulosonic acid 5TMS MP	9765	10335	4715	-0.695144	0.486965	-0.695378	0.486819	100	100
3,4-dihydroxyphenylacetic acid 3TMS	9783.5	10316.5	4733.5	-0.649941	0.515731	-0.650018	0.515681	100	100
1,5-lactonegluconic acid 4TMS	9995.5	10104.5	4945.5	-0.131943	0.895029	-0.131968	0.89501	100	100
2-trans-jasmonic acid methylester 1MEOX	9568	10532	4518	-1.17649	0.239399	-1.17656	0.239372	100	100
D-pantothenic acid 4TMS	9389	10711	4339	-1.61386	0.106559	-1.61395	0.10654	100	100
Gluconic acid 6TMS	10246	9854	4804	0.477683	0.632877	0.477774	0.632812	100	100
Galacturonic acid 1MEOX 5TMS MP	10246	9854	4804	0.477683	0.632877	0.477774	0.632812	100	100
Glucuronic acid 1MEOX 5TMS BP	10405.5	9694.5	4644.5	0.867403	0.385722	0.867496	0.385671	100	100
Glycylglycine DL 3TMS	10109.5	9990.5	4940.5	0.14416	0.885374	0.144173	0.885364	100	100
1-methylhistamine 2TMS	10266	9834	4784	0.52655	0.598506	0.526599	0.598473	100	100
2-amino-2-deoxygluconic acid 7TMS	10395.5	9704.5	4654.5	0.842969	0.399246	0.843074	0.399188	100	100
m-tyrosine 3TMS	10063	10037	4987	0.0305424	0.975635	0.0305443	0.975633	100	100
Cyclohexene-(1α,2β,3α,4β)-1,2,3,4-tetrolepoxide 4TMS	9985	10115	4935	-0.157599	0.874773	-0.157617	0.874759	100	100
Saccharic acid 6TMS	9994.5	10105.5	4944.5	-0.134386	0.893097	-0.134438	0.893056	100	100
Tyramine 3TMS	10215	9885	4835	0.401937	0.68773	0.402051	0.687647	100	100
2,6-dicarboxylic acid pyridine 2TMS	9615	10485	4565	-1.06165	0.288394	-1.0618	0.288327	100	100
Hippuric acid 2TMS	9441	10659	4391	-1.4868	0.137068	-1.48692	0.137037	100	100
Myoinositol 6TMS	9876.5	10223.5	4826.5	-0.422706	0.67251	-0.423782	0.671725	100	100
2,6-diaminopimelic acid 4TMS	10398.5	9701.5	4651.5	0.850299	0.395159	0.850423	0.39509	100	100
Galactaric acid 6TMS	10236	9864	4814	0.453249	0.65037	0.453285	0.650344	100	100
4-(methylamin)benzoic acid 2TMS	10343.5	9756.5	4706.5	0.715913	0.474046	0.716122	0.473917	100	100
Tyrosine 3TMS	10556.5	9543.5	4493.5	1.23635	0.216328	1.23841	0.215564	100	100
Glucaric acid-1,4-lactone 4TMS	10245	9855	4805	0.475239	0.634617	0.475313	0.634564	100	100
Octopamine 4TMS	9979	10121	4929	-0.172259	0.863234	-0.172276	0.86322	100	100
N-hexadecanoic acid methyl ester	10127.5	9972.5	4922.5	0.188141	0.850766	0.188335	0.850614	100	100
3-(2,4-dihydroxyphenyl)propanoic acid 3TMS	9744.5	10355.5	4694.5	-0.745234	0.456131	-0.74527	0.456109	100	100
N-acetylglucosamine 1MEOX 5TMS MP	10113.5	9986.5	4936.5	0.153933	0.877662	0.153945	0.877653	100	100
N-acetylmannosamine 1MEOX 5TMS MP	10336.5	9763.5	4713.5	0.698809	0.484672	0.698848	0.484647	100	100
N-(2-oxocaproyl)homoserine lactone 1MEOX 1TMS MP	10108	9992	4942	0.140495	0.888269	0.14052	0.888249	100	100
2-hydroxyhippuric acid 3TMS	10504	9596	4546	1.10808	0.267829	1.10821	0.267774	100	100
Cembrene	10912	9188	4138	2.10498	0.035 *	2.10513	0.035 *	100	100
9-(Z)-hexadecenoic acid 1TMS	10994	9106	4056	2.30534	0.021 *	2.30556	0.021 *	100	100
N-acetylglucosamine 1MEOX 4TMS	10133	9967	4917	0.20158	0.840246	0.201621	0.840213	100	100
Glycyl proline 3TMS	10970	9130	4080	2.2467	0.025 *	2.24685	0.025 *	100	100
Levodopa 4TMS	10212.5	9887.5	4837.5	0.395829	0.692231	0.395861	0.692208	100	100
Ribose-5-phosphate 1 MEOX 5TMS BP	9742.5	10357.5	4692.5	-0.75012	0.453183	-0.750156	0.453161	100	100
Ribulose-5-phosphate 1MEOX 5TMS MP	9859	10241	4809	-0.465466	0.641598	-0.465489	0.641582	100	100
Indole-3-acetamide 3TMS	10458	9642	4592	0.995681	0.319406	0.9958	0.319348	100	100
N-heptanoyl-homoserine lactone	10198	9902	4852	0.3604	0.718548	0.360423	0.718531	100	100
Indole-3-acetic acid 2TMS	10150.5	9949.5	4899.5	0.244339	0.806969	0.244357	0.806954	100	100
Spermidine 5TMS	9864.5	10235.5	4814.5	-0.452027	0.65125	-0.452081	0.651211	100	100
N-(2-oxocaproyl)homoserine lactone 1MEOX MP	10015.5	10084.5	4965.5	-0.0830752	0.933792	-0.0830863	0.933783	100	100
Heptadecanoic acid 1TMS	10972	9128	4078	2.25158	0.024 *	2.25186	0.024 *	100	100
N tau-methyl histidine 3TMS	9529	10571	4479	-1.27178	0.203451	-1.27194	0.203396	100	100
trans-ferulic acid 2TMS	9817.5	10282.5	4767.5	-0.566866	0.570805	-0.566943	0.570753	100	100
3-oxalomalic acid 1MEOX 4TMS BP	10413.5	9686.5	4636.5	0.88695	0.375106	0.887046	0.375055	100	100
N-acetylmuramic acid 1MEOX 5TMS MP	10507.5	9592.5	4542.5	1.11663	0.264154	1.11686	0.264057	100	100
Histidine 4TMS	9667	10433	4617	-0.934596	0.349997	-0.934633	0.349978	100	100
2-hydroxyhippuric acid 2TMS	10653.5	9446.5	4396.5	1.47336	0.140654	1.47357	0.140598	100	100
Fructose-1-phosphate 6TMS MP	9877	10223	4827	-0.421485	0.673402	-0.421544	0.673358	100	100
N-octanoyl-homoserine lactone	10109.5	9990.5	4940.5	0.14416	0.885374	0.14417	0.885367	100	100
Kynurenic acid 2TMS	10374	9726	4676	0.790436	0.429274	0.790569	0.429196	100	100
Shikimic acid-3-phosphate 5TMS	9883	10217	4833	-0.406824	0.684137	-0.406875	0.6841	100	100
6-(Z)-octadecenoic acid 1TMS	10316.5	9783.5	4733.5	0.649941	0.515731	0.649983	0.515704	100	100
Octadecanoic acid 1TMS	10267.5	9832.5	4782.5	0.530215	0.595963	0.531631	0.594982	100	100
3,5-dimethoxy-4-hydroxy-trans-cinnamaldehyde 1MEOX 1TMS MP	9952	10148	4902	-0.23823	0.811703	-0.238264	0.811676	100	100
2-amino-2-deoxyglucose-6-phosphate 1MEOX 6TMS MP	9562.5	10537.5	4512.5	-1.18993	0.234075	-1.19012	0.234001	100	100
Theobromine 1TMS	9465	10635	4415	-1.42816	0.153247	-1.42869	0.153094	100	100
Scopoletin 1TMS	9997.5	10102.5	4947.5	-0.127056	0.898896	-0.127076	0.89888	100	100
1-methyltryptamine 2TMS	9559.5	10540.5	4509.5	-1.19726	0.231206	-1.19742	0.231144	100	100
Myoinositol-1-phosphate 7TMS	10496.5	9603.5	4553.5	1.08975	0.275823	1.08988	0.275769	100	100
Dethiobiotin 3TMS	9252.5	10847.5	4202.5	-1.94738	0.0514899	-1.94757	0.0514671	100	100
Tryptophan 2TMS	10248	9852	4802	0.482569	0.629402	0.482688	0.629317	100	100
Cystine 4TMS	10392	9708	4658	0.834417	0.404046	0.834765	0.403851	100	100
3,5-dimethoxy-4-hydroxy-trans-cinnamaldehyde 1MEOX 1TMS BP	10572	9528	4478	1.27423	0.202584	1.27445	0.202504	100	100
Kynurenine 2TMS	10391.5	9708.5	4658.5	0.833196	0.404735	0.833235	0.404713	100	100
2-amino-2-deoxyglucose-6-phosphate 6TMS	9591	10509	4541	-1.12029	0.262589	-1.12091	0.262328	100	100
Dihydrosphingosine 3TMS BP	10214.5	9885.5	4835.5	0.400716	0.68863	0.400769	0.68859	100	100
Sphingosine 3TMS	9571.5	10528.5	4521.5	-1.16794	0.242832	-1.16807	0.24278	100	100
Tetracosane n	10524.5	9575.5	4525.5	1.15817	0.246797	1.15851	0.246657	100	100
Tryptophan 2TMS 1	10189	9911	4861	0.338409	0.735055	0.338496	0.734989	100	100
2,3-dihydroflavone 1MEOX BP	10278.5	9821.5	4771.5	0.557093	0.577465	0.557155	0.577422	100	100
Galacturonic acid-1-phosphate 6TMS	10127	9973	4923	0.186919	0.851724	0.186967	0.851686	100	100
trans-sinapic acid 2TMS	10309.5	9790.5	4740.5	0.632838	0.52684	0.632886	0.526808	100	100
Eicosanoic acid methylester n	10297	9803	4753	0.602295	0.546978	0.602794	0.546646	100	100
2,3-dihydroflavone 1MEOX MP	9541.5	10558.5	4491.5	-1.24124	0.214517	-1.2416	0.214385	100	100
Abscisic acid 1MEOX 1TMS	10500.5	9599.5	4549.5	1.09952	0.27154	1.09972	0.271456	100	100
Dihydrosphingosine 3TMS MP	10100.5	9999.5	4949.5	0.122169	0.902765	0.122178	0.902758	100	100
α-lipoamide 1TMS	10221.5	9878.5	4828.5	0.417819	0.676079	0.417931	0.675998	100	100
5,8,11,14-(Z,Z,Z,Z)-eicosatetraenoic acid 1TMS	9579	10521	4529	-1.14961	0.250304	-1.14976	0.250245	100	100
Nivalenol 4TMS	10036	10064	4986	-0.0329857	0.973686	-0.032988	0.973684	100	100
Sucrose 8TMS	10278	9822	4772	0.555871	0.578299	0.559003	0.57616	100	100
Pyridoxal-5-monophosphate 1MEOX 3TMS MP	9549.5	10550.5	4499.5	-1.22169	0.221824	-1.2218	0.221783	100	100
β-D-fructofuranosyl-2,1-β-D-fructofuranose 1MEOX 8TMS MP	9668	10432	4618	-0.932153	0.351258	-0.932438	0.351111	100	100
Unknown_854700	9336	10764	4286	-1.74336	0.0812721	-1.74342	0.0812617	100	100
Saccharopine 5TMS	9926.5	10173.5	4876.5	-0.300537	0.763768	-0.300551	0.763757	100	100
Lactitol 9TMS	9678.5	10421.5	4628.5	-0.906497	0.364673	-0.906687	0.364573	100	100
Cellobiitol 9TMS	9531	10569	4481	-1.2669	0.205193	-1.27771	0.201352	100	100
3-hydroxyflavone 1TMS	9753	10347	4703	-0.724465	0.468781	-0.72451	0.468753	100	100
α,α-trehalose 8TMS	10112	9988	4938	0.150268	0.880553	0.158782	0.87384	100	100
Turanose 1MEOX 8TMS BP	9789.5	10310.5	4739.5	-0.635281	0.525246	-0.636318	0.52457	100	100
Leucrose 1MEOX 8TMS MP	9976	10124	4926	-0.179589	0.857475	-0.179972	0.857175	100	100
Turanose 1MEOX 8TMS MP	9711.5	10388.5	4661.5	-0.825865	0.408881	-0.826227	0.408676	100	100
Flavone	10203.5	9896.5	4846.5	0.373838	0.708525	0.373884	0.708491	100	100
Lactobionic acid TMS MP	9499	10601	4449	-1.34509	0.178599	-1.34541	0.178493	100	100
Sophorose 1MEOX 8TMS MP	9179	10921	4129	-2.12697	0.033 *	-2.12733	0.033 *	100	100
5-hydroxytryptophan 3TMS MP	9269	10831	4219	-1.90707	0.0565131	-1.90721	0.0564937	100	100
Unknown_893700	9932.5	10167.5	4882.5	-0.285876	0.774973	-0.285886	0.774965	100	100
Sophorose 1MEOX 8TMS BP	10253	9847	4797	0.494786	0.620751	0.494807	0.620737	100	100
13-(Z)-docosenoic acid 1TMS	10663.5	9436.5	4386.5	1.4978	0.134187	1.49807	0.134117	100	100
Docosanoic acid 1TMS	10048.5	10051.5	4998.5	-0.00244339	0.99805	-0.00244407	0.99805	100	100
Senecionine	10395	9705	4655	0.841747	0.39993	0.84187	0.399862	100	100
Fructose-2,6-diphosphate 7TMS	9767	10333	4717	-0.690257	0.490033	-0.690315	0.489996	100	100
α-D-glucopyranosyl-1,6-D-glucitol 9TMS	10098	10002	4952	0.116061	0.907604	0.116074	0.907594	100	100
α-D-Glucopyranosyl-1,6-D-mannitol 9TMS	10190	9910	4860	0.340853	0.733215	0.340879	0.733195	100	100
2-deoxyinosine 3TMS	10056.5	10043.5	4993.5	0.0146603	0.988303	0.0146619	0.988302	100	100
Fructose-2,6-diphosphate 7TMS 1	9915	10185	4865	-0.328636	0.742431	-0.328666	0.742408	100	100
3β,17β-dihydroxyandrost-5-ene 2TMS	10572	9528	4478	1.27423	0.202584	1.27444	0.202509	100	100
Prostaglandin A2 1MEOX 2TMS BP	9784	10316	4734	-0.64872	0.51652	-0.648867	0.516425	100	100
2-deoxyadenosine 3TMS	9702	10398	4652	-0.849078	0.395839	-0.849281	0.395726	100	100
Octacosane n	10230	9870	4820	0.438588	0.66096	0.438641	0.660922	100	100
17α-estradiol 2TMS	10091	10009	4959	0.0989572	0.921172	0.0989614	0.921169	100	100
Tetracosanoic acid methyl ester n	10044	10056	4994	-0.0134386	0.989278	-0.0134457	0.989272	100	100
6-benzylaminopurine 1TMS	9833.5	10266.5	4783.5	-0.527772	0.597658	-0.527789	0.597646	100	100
Spermine 6TMS	10778.5	9321.5	4271.5	1.77879	0.0752756	1.77896	0.0752467	100	100
Guanosine 5TMS	10618	9482	4432	1.38662	0.165558	1.3867	0.165534	100	100
Aphidicolin 4TMS	10531	9569	4519	1.17405	0.240377	1.17414	0.24034	100	100
β-alanylhistidine 4TMS	10264	9836	4786	0.521664	0.601905	0.521736	0.601855	100	100
2-deoxyguanosine 4TMS	11200	8900	3850	2.80868	0.005 **	2.80893	0.005 **	100	100
Loganin 5TMS	10241	9859	4809	0.465466	0.641598	0.465833	0.641335	100	100
6-oxo-prostaglandin E1 1MEOX 4TMS MP	10190	9910	4860	0.340853	0.733215	0.341035	0.733077	100	100
Secologanin TMS MP	10898.5	9201.5	4151.5	2.07199	0.038 *	2.07214	0.038 *	100	100
N-hexacosanoic acid methyl ester	9944.5	10155.5	4894.5	-0.256556	0.797522	-0.256675	0.79743	100	100
Estriol 3TMS	9660	10440	4610	-0.9517	0.34125	-0.952908	0.340637	100	100
5,7-dihydroxyflavone 2TMS	10061	10039	4989	0.0256556	0.979532	0.0256632	0.979526	100	100
17α-hydroxypregnenolone 1MEOX 2TMS MP	9707	10393	4657	-0.836861	0.402672	-0.836958	0.402617	100	100
Kestose 1 11TMS	9885.5	10214.5	4835.5	-0.400716	0.68863	-0.427518	0.669003	100	100
Inosine-5-monophosphate 5TMS	9425.5	10674.5	4375.5	-1.52467	0.127341	-1.53496	0.124794	100	100
Hesperetin 3TMS	9938.5	10161.5	4888.5	-0.271216	0.786225	-0.271244	0.786204	100	100
Eriodictyol 1MEOX 4TMS	9844.5	10255.5	4794.5	-0.500895	0.616446	-0.500916	0.616431	100	100
Melezitose 11TMS	9997.5	10102.5	4947.5	-0.127056	0.898896	-0.127071	0.898884	100	100
Adenosine-5-monophosphate 5TMS BP	9443	10657	4393	-1.48192	0.138364	-1.48205	0.138327	100	100
11β-hydroxyandrost-4-ene-3,17-dione 2MEOX 1TMS MP	9839.5	10260.5	4789.5	-0.513112	0.607874	-0.513144	0.607851	100	100
Myricetin 6TMS	9816	10284	4766	-0.570531	0.568318	-0.570564	0.568296	100	100
(3α,5β)-3,21-dihydroxypregnane-11,20-dione 1MEOX 2TMS BP	8782.5	11317.5	3732.5	-3.09577	0.002 **	-3.09622	0.002 **	100	100
11β,17α-dihydroxypregn-4-ene-3,20-dione 2MEOX 2TMS MP	10546.5	9553.5	4503.5	1.21192	0.225544	1.21202	0.225505	100	100
Progesterone 2MEOX BP	9842.5	10257.5	4792.5	-0.505781	0.61301	-0.506269	0.612668	100	100
11α-hydroxyprogesterone 2MEOX 1TMSBP	10265	9835	4785	0.524107	0.600205	0.524227	0.600121	100	100
Nonacosanoic acid 1TMS	10439.5	9660.5	4610.5	0.950478	0.34187	0.950545	0.341836	100	100
O-1β-galactosylsphingosine 6TMS	10016	10084	4966	-0.0818535	0.934763	-0.0818572	0.93476	100	100
25-hydroxycholecalciferol 2TMS MP	9856.5	10243.5	4806.5	-0.471574	0.637231	-0.471669	0.637164	100	100
α-tocopherolacetate	9892	10208	4842	-0.384834	0.700361	-0.384881	0.700326	100	100
Tetratriacontane	10202	9898	4848	0.370173	0.711254	0.370237	0.711206	100	100
Chenodeoxycholic acid 3TMS	10235	9865	4815	0.450805	0.65213	0.450837	0.652107	100	100
11β-hydroxyprogesterone 2MEOX 1TMS MP	9858	10242	4808	-0.467909	0.63985	-0.467968	0.639808	100	100
Lithocholic acid 2TMS	10103	9997	4947	0.128278	0.897929	0.128292	0.897918	100	100
Triacontanoic acid methyl ester	10207	9893	4843	0.38239	0.702172	0.38249	0.702098	100	100
Triacontanoic acid 1TMS	10638.5	9461.5	4411.5	1.43671	0.150801	1.43681	0.150774	100	100
Cholesterol-5-β,6-β-epoxide 1TMS	9352	10748	4302	-1.70426	0.0883328	-1.70446	0.0882956	100	100
11β,17α-dihydroxypregn-4-ene-3,20-dione 2MEOX 1TMS BP	10362	9738	4688	0.761116	0.446589	0.761388	0.446426	100	100
Tetrahydroalstonine 1TMS	10057.5	10042.5	4992.5	0.0171037	0.986354	0.0171333	0.98633	100	100
