# Supplementary material for: Metabolic Profiling Identifies Changes in the Winter Wheat Grains Following Fusarium Treatment at Two Locations in Croatia
Source: Plants (Basel). 2023 Feb 17;12(4):911. doi: 10.3390/plants12040911 (PMC9962043; doi:10.3390/plants12040911)
Supplement: Supplementary file 1 [file plants-12-00911-s001.zip › plants-2218304 Supplementary/Supplementary Table 2.xlsx]

## Sheet: Sheet1
Table 2. Spearman correlation matrix of 24 wheat metabolites in grains and varietal resistance to Fusarium. Marked correlations are significant at p < .05000 N=100 (Casewise deletion of missing data)
	Alanine	Sarcosine	2-ethylhexanoic acid	Pyrrole-2-carboxylic acid	Hydroquinone	Lactic acid dimer	Glutaric acid	2-methylmalic acid	Decanoic acid	Maleamic acid	Tropic acid	2-methylaminomethyltartronic acid	1,4-lactonearabinonic acid	trans-1,2-cyclohexanedicarboxylic acid	4-hydroxyphenylacetonitrile	4-hydroxybenzoic acid	Cembrene	9-(Z)-hexadecenoic acid	Glycyl proline	Heptadecanoic acid	Sophorose	2-deoxyguanosine	Secologanin	(3α,5β)-3,21-dihydroxypregnane-11,20-dione	Resistance
Alanine	1	0.67374	-0.0194383	0.278414	0.334047	-0.101306	0.296958	0.0904767	0.0202305	0.283011	-0.294685	0.334851	0.686969	0.167066	0.472095	0.281822	-0.538361	-0.279374	0.133458	-0.377731	-0.376899	-0.0918025	0.110857	-0.367523	0.168108
		0.0000 ***	0.847775	0.0050 **	0.0007 ***	0.315907	0.0027 **	0.370664	0.841651	0.0043 **	0.0029 **	0.0007 ***	0.0000 ***	0.0966429	0.0000 ***	0.0045 **	0.0000 ***	0.0049 **	0.185593	0.0001 ***	0.0001 ***	0.363665	0.272197	0.0002 ***	0.0945517
Sarcosine	0.67374	1	0.307975	0.551131	0.575459	0.116052	0.503774	0.212537	0.391803	0.145366	-0.497781	0.202616	0.613809	0.308702	0.460918	0.465987	-0.587863	-0.059814	-0.191095	-0.130477	0.0310114	-0.135782	0.12084	0.0319353	0.196543
	0.0000 ***		0.0018 **	0.0000 ***	0.0000 ***	0.250218	0.0000 ***	0.0338 *	0.0001 ***	0.149004	0.0000 ***	0.0432 *	0.0000 ***	0.0018 **	0.0000 ***	0.0000 ***	0.0000 ***	0.55442	0.056843	0.195697	0.759385	0.177983	0.231072	0.752444	0.0500098
2-ethylhexanoic acid	-0.0194383	0.307975	1	0.292205	0.327178	0.210712	0.220666	0.138351	0.368941	-0.202114	-0.133562	0.0653345	0.113923	0.327178	0.0585899	0.255742	-0.087699	0.20054	-0.253453	0.21151	0.2372	0.0935494	0.0817522	0.196874	-0.150228
	0.847775	0.0018 **		0.0032 **	0.0009 ***	0.0354 *	0.0274 *	0.169838	0.0002 ***	0.04374 *	0.185248	0.518395	0.259074	0.0009 ***	0.562569	0.0102 *	0.385593	0.0454 *	0.0109 *	0.0346 *	0.0174922	0.354568	0.418746	0.0496 *	0.135732
Pyrrole-2-carboxylic acid	0.278414	0.551131	0.292205	1	0.62269	0.198296	0.486097	0.382949	0.44156	0.256948	-0.468864	0.0754035	0.479154	0.28899	0.375386	0.63769	-0.467922	-0.0811281	-0.141758	-0.0764419	0.104387	-0.0230183	-0.0919412	0.227771	0.368459
	0.0050 **	0.0000 ***	0.0032 **		0.0000 ***	0.0480 *	0.0000 ***	0.0001 ***	0.0000 ***	0.0099 **	0.0000 ***	0.455898	0.0000 ***	0.0035 **	0.0001 ***	0.0000 ***	0.0000 ***	0.422319	0.159464	0.4497	0.301334	0.820176	0.362938	0.0226 *	0.0002 **
Hydroquinone	0.334047	0.575459	0.327178	0.62269	1	0.314799	0.50131	0.376775	0.549699	0.216324	-0.269441	0.130495	0.482503	0.327545	0.314234	0.532884	-0.553193	-0.0793462	-0.199731	-0.0809486	0.0222175	-0.149085	-0.0220163	0.0887494	0.245774
	0.0007 ***	0.0000 ***	0.0009 ***	0.0000 ***		0.0014 **	0.0000 ***	0.0001 ***	0.0000 ***	0.0306 *	0.0067 **	0.195635	0.0000 ***	0.0009 ***	0.0015 **	0.0000 ***	0.0000 ***	0.432615	0.0463 *	0.42335	0.826332	0.138767	0.82788	0.379905	0.0137 *
Lactic acid dimer	-0.101306	0.116052	0.210712	0.198296	0.314799	1	0.156424	0.0967966	0.177594	0.0102431	-0.0392622	-0.131756	-0.00773789	0.208408	0.0271528	0.281822	0.0825928	0.0535735	-0.398015	0.0642488	0.322557	-0.00225623	-0.0319953	0.474968	0.196268
	0.315907	0.250218	0.0354 *	0.0480 *	0.0014 **		0.120147	0.338039	0.0771119	0.919434	0.698138	0.191316	0.939095	0.0375 *	0.788573	0.0045 **	0.413962	0.596542	0.0000 ***	0.525385	0.0011 **	0.982226	0.751994	0.0000 ***	0.050338
Glutaric acid	0.296958	0.503774	0.220666	0.486097	0.50131	0.156424	1	0.448656	0.695086	0.209705	-0.209914	0.0405401	0.391328	0.149409	0.38267	0.538181	-0.493623	-0.214101	-0.0162376	-0.188251	0.0345878	0.0293189	-0.0767717	0.11202	0.177209
	0.0027 **	0.0000 ***	0.0274 *	0.0000 ***	0.0000 ***	0.120147		0.0000 ***	0.0000 ***	0.0363 *	0.0361 *	0.688812	0.0001 ***	0.137902	0.0001 ***	0.0000 ***	0.0000 ***	0.0324 *	0.872609	0.060703	0.732628	0.772149	0.447741	0.267168	0.0777664
2-methylmalic acid	0.0904767	0.212537	0.138351	0.382949	0.376775	0.0967966	0.448656	1	0.376162	0.203084	-0.0955064	0.0293611	0.217679	-0.0154157	0.212387	0.43373	-0.423487	-0.111768	0.0638828	-0.16923	-0.0294334	-0.0496793	-0.0202641	0.141459	0.260231
	0.370664	0.0338 *	0.169838	0.0001 ***	0.0001 ***	0.338039	0.0000 ***		0.0001 ***	0.0427 *	0.344547	0.77183	0.0296 *	0.879007	0.0339 *	0.0000 ***	0.0000 ***	0.268251	0.527752	0.092338	0.771284	0.623533	0.841391	0.160355	0.0089 **
Decanoic acid	0.0202305	0.391803	0.368941	0.44156	0.549699	0.177594	0.695086	0.376162	1	0.027771	-0.13283	-0.1185	0.105516	0.216664	0.241788	0.470967	-0.331576	0.0509811	-0.189367	0.0705913	0.257212	0.0391239	0.00422442	0.328684	0.147316
	0.841651	0.0000 ***	0.0002 ***	0.0000 ***	0.0000 ***	0.0771119	0.0000 ***	0.0001 ***		0.783876	0.18769	0.240298	0.29611	0.0304 *	0.0154 *	0.0000 ***	0.0008 ***	0.614452	0.059164	0.485234	0.0098 **	0.69915	0.966727	0.0008 ***	0.143569
Maleamic acid	0.283011	0.145366	-0.202114	0.256948	0.216324	0.0102431	0.209705	0.203084	0.027771	1	-0.328627	0.123265	0.386432	0.00776487	0.341779	0.162919	-0.240951	-0.399578	0.120733	-0.421307	-0.301992	-0.136275	-0.128156	-0.172351	0.309315
	0.0043 **	0.149004	0.0437 *	0.0099 **	0.0306 *	0.919434	0.0363 *	0.0427 *	0.783876		0.0008 ***	0.221775	0.0001 ***	0.938883	0.0005 ***	0.105329	0.01574 *	0.0000 ***	0.231488	0.0000 ***	0.0023 **	0.176397	0.203837	0.0864001	0.0017 **
Tropic acid	-0.294685	-0.497781	-0.133562	-0.468864	-0.269441	-0.0392622	-0.209914	-0.0955064	-0.13283	-0.328627	1	0.00129613	-0.428461	-0.189338	-0.297661	-0.189864	0.325997	0.178878	0.0868589	0.16641	-0.0326917	0.256466	-0.0712033	0.0126673	-0.282313
	0.0029 **	0.0000 ***	0.185248	0.0000 ***	0.0067 **	0.698138	0.0361 *	0.344547	0.18769	0.0008 ***		0.989789	0.0000 ***	0.0592034	0.0026 **	0.0584883	0.0009 ***	0.0749637	0.390178	0.0979785	0.746776	0.0100 *	0.481448	0.900456	0.0044 **
2-methylaminomethyltartronic acid	0.334851	0.202616	0.0653345	0.0754035	0.130495	-0.131756	0.0405401	0.0293611	-0.1185	0.123265	0.00129613	1	0.476519	0.203757	0.414257	0.0614647	-0.333946	0.0718032	0.217114	0.0310292	-0.462476	-0.0369277	0.15964	-0.519468	-0.16386
	0.0007 ***	0.0432 *	0.518395	0.455898	0.195635	0.191316	0.688812	0.77183	0.240298	0.221775	0.989789		0.0000 ***	0.0420 *	0.0000 ***	0.543523	0.0007 ***	0.477753	0.0300 *	0.759251	0.0000 ***	0.715292	0.112621	0.0000 ***	0.103308
1,4-lactonearabinonic acid	0.686969	0.613809	0.113923	0.479154	0.482503	-0.00773789	0.391328	0.217679	0.105516	0.386432	-0.428461	0.476519	1	0.175142	0.622498	0.378904	-0.591764	-0.364211	0.0934965	-0.403456	-0.46797	-0.19747	0.163188	-0.406835	0.242726
	0.0000 ***	0.0000 ***	0.259074	0.0000 ***	0.0000 ***	0.939095	0.0001 ***	0.0296 *	0.29611	0.0001 ***	0.0000 ***	0.0000 ***		0.081351	0.0000 ***	0.0001 ***	0.0000 ***	0.0002 ***	0.354842	0.0000 ***	0.0000 ***	0.0489 *	0.104748	0.0000 ***	0.0150 *
trans-1,2-cyclohexanedicarboxylic acid	0.167066	0.308702	0.327178	0.28899	0.327545	0.208408	0.149409	-0.0154157	0.216664	0.00776487	-0.189338	0.203757	0.175142	1	0.13724	0.208325	-0.250143	0.297475	-0.36617	0.327473	0.163152	-0.0986382	0.0443266	0.139359	0.236277
	0.0966429	0.0018 **	0.0009 ***	0.0035 **	0.0009 ***	0.0375 *	0.137902	0.879007	0.0304 *	0.938883	0.0592034	0.0420 *	0.081351		0.173324	0.0375 *	0.0121 *	0.0026 **	0.0002 ***	0.0009 ***	0.104825	0.328884	0.661453	0.166719	0.0179 *
4-hydroxyphenylacetonitrile	0.472095	0.460918	0.0585899	0.375386	0.314234	0.0271528	0.38267	0.212387	0.241788	0.341779	-0.297661	0.414257	0.622498	0.13724	1	0.405602	-0.429842	-0.230423	0.0257426	-0.248336	-0.338185	-0.186511	0.180966	-0.236154	0.177395
	0.0000 ***	0.0000 ***	0.562569	0.0001 ***	0.0015 **	0.788573	0.0001 ***	0.0339 *	0.0154 *	0.0005 ***	0.0026 **	0.0000 ***	0.0000 ***	0.173324		0.0000 ***	0.0000 ***	0.0211 *	0.799317	0.0127 *	0.0006 ***	0.0631695	0.0715742	0.0180 *	0.07745
4-hydroxybenzoic acid	0.281822	0.465987	0.255742	0.63769	0.532884	0.281822	0.538181	0.43373	0.470967	0.162919	-0.189864	0.0614647	0.378904	0.208325	0.405602	1	-0.413452	-0.183596	-0.0896978	-0.2157	0.0627794	-0.0613147	-0.0572882	0.128993	0.256607
	0.0045 **	0.0000 ***	0.0102 *	0.0000 ***	0.0000 ***	0.0045 **	0.0000 ***	0.0000 ***	0.0000 ***	0.105329	0.0584883	0.543523	0.0001 ***	0.0375 *	0.0000 ***		0.0000 ***	0.0674816	0.374814	0.0311 *	0.53492	0.544509	0.571295	0.200873	0.0010 **
Cembrene	-0.538361	-0.587863	-0.087699	-0.467922	-0.553193	0.0825928	-0.493623	-0.423487	-0.331576	-0.240951	0.325997	-0.333946	-0.591764	-0.250143	-0.429842	-0.413452	1	0.0594301	0.00351636	0.108966	0.249064	0.00575459	0.00954698	0.140007	-0.179031
	0.0000 ***	0.0000 ***	0.385593	0.0000 ***	0.0000 ***	0.413962	0.0000 ***	0.0001 ***	0.0008 ***	0.01574 *	0.0009 ***	0.0007 ***	0.0000 ***	0.0121 *	0.0000 ***	0.0000 ***		0.556969	0.972302	0.280511	0.0125 *	0.954686	0.924893	0.164736	0.0747116
9-(Z)-hexadecenoic acid	-0.279374	-0.059814	0.20054	-0.0811281	-0.0793462	0.0535735	-0.214101	-0.111768	0.0509811	-0.399578	0.178878	0.0718032	-0.364211	0.297475	-0.230423	-0.183596	0.0594301	1	-0.299454	0.912196	0.288511	0.118788	0.00432043	0.331792	-0.154038
	0.0049 **	0.55442	0.0454 *	0.422319	0.432615	0.596542	0.0324 *	0.268251	0.614452	0.0000 ***	0.0749637	0.477753	0.0002 ***	0.0026 **	0.0211 *	0.0674816	0.556969		0.0025 **	0.0000 ***	0.0036 **	0.239149	0.965972	0.0007 ***	0.125976
Glycyl proline	0.133458	-0.191095	-0.253453	-0.141758	-0.199731	-0.398015	-0.0162376	0.0638828	-0.189367	0.120733	0.0868589	0.217114	0.0934965	-0.36617	0.0257426	-0.0896978	0.00351636	-0.299454	1	-0.262761	-0.436116	0.019718	-0.0859286	-0.399485	-0.230484
	0.185593	0.056843	0.0109 *	0.159464	0.0463 *	0.0000 ***	0.872609	0.527752	0.059164	0.231488	0.390178	0.0300 *	0.354842	0.0002 ***	0.799317	0.374814	0.972302	0.0025 **		0.0083 **	0.0000 ***	0.845612	0.395294	0.0000 ***	0.0211 *
Heptadecanoic acid	-0.377731	-0.130477	0.21151	-0.0764419	-0.0809486	0.0642488	-0.188251	-0.16923	0.0705913	-0.421307	0.16641	0.0310292	-0.403456	0.327473	-0.248336	-0.2157	0.108966	0.912196	-0.262761	1	0.26709	0.15697	-0.0299131	0.291445	-0.159944
	0.0001 ***	0.195697	0.0346 *	0.4497	0.42335	0.525385	0.060703	0.092338	0.485234	0.0000 ***	0.0979785	0.759251	0.0000 ***	0.0009 ***	0.0127 *	0.0311 *	0.280511	0.0000 ***	0.0083 **		0.0072 **	0.118842	0.767661	0.0033 **	0.111929
Sophorose	-0.376899	0.0310114	0.2372	0.104387	0.0222175	0.322557	0.0345878	-0.0294334	0.257212	-0.301992	-0.0326917	-0.462476	-0.46797	0.163152	-0.338185	0.0627794	0.249064	0.288511	-0.436116	0.26709	1	-0.018146	-0.127352	0.740015	0.196728
	0.0001 ***	0.759385	0.0175 *	0.301334	0.826332	0.0011 **	0.732628	0.771284	0.0098 **	0.0023 **	0.746776	0.0000 ***	0.0000 ***	0.104825	0.0006 ***	0.53492	0.0125 *	0.0036 **	0.0000 ***	0.0072 **		0.857786	0.206713	0.0000 ***	0.0498 *
2-deoxyguanosine	-0.0918025	-0.135782	0.0935494	-0.0230183	-0.149085	-0.00225623	0.0293189	-0.0496793	0.0391239	-0.136275	0.256466	-0.0369277	-0.19747	-0.0986382	-0.186511	-0.0613147	0.00575459	0.118788	0.019718	0.15697	-0.018146	1	0.0744914	0.0563398	-0.325852
	0.363665	0.177983	0.354568	0.820176	0.138767	0.982226	0.772149	0.623533	0.69915	0.176397	0.0100 *	0.715292	0.0489 *	0.328884	0.0631695	0.544509	0.954686	0.239149	0.845612	0.118842	0.857786		0.461382	0.577693	0.0009 ***
Secologanin	0.110857	0.12084	0.0817522	-0.0919412	-0.0220163	-0.0319953	-0.0767717	-0.0202641	0.00422442	-0.128156	-0.0712033	0.15964	0.163188	0.0443266	0.180966	-0.0572882	0.00954698	0.00432043	-0.0859286	-0.0299131	-0.127352	0.0744914	1	-0.23043	-0.155058
	0.272197	0.231072	0.418746	0.362938	0.82788	0.751994	0.447741	0.841391	0.966727	0.203837	0.481448	0.112621	0.104748	0.661453	0.0715742	0.571295	0.924893	0.965972	0.395294	0.767661	0.206713	0.461382		0.0211 *	0.123457
(3α,5β)-3,21-dihydroxypregnane-11,20-dione	-0.367523	0.0319353	0.196874	0.227771	0.0887494	0.474968	0.11202	0.141459	0.328684	-0.172351	0.0126673	-0.519468	-0.406835	0.139359	-0.236154	0.128993	0.140007	0.331792	-0.399485	0.291445	0.740015	0.0563398	-0.23043	1	0.27321
	0.0001 ***	0.752444	0.0496 *	0.0227 *	0.379905	0.0000 ***	0.267168	0.160355	0.0008 ***	0.0864001	0.900456	0.0000 ***	0.0000 ***	0.166719	0.0180 *	0.200873	0.164736	0.0007 ***	0.0000 ***	0.0033 **	0.0000 ***	0.577693	0.0211 *		0.0060 **
Resistance	0.168108	0.196543	-0.150228	0.368459	0.245774	0.196268	0.177209	0.260231	0.147316	0.309315	-0.282313	-0.16386	0.242726	0.236277	0.177395	0.256607	-0.179031	-0.154038	-0.230484	-0.159944	0.196728	-0.325852	-0.155058	0.27321	1
	0.0945517	0.0500098	0.135732	0.0002 ***	0.0137 *	0.050338	0.0777664	0.0089 **	0.143569	0.0017 **	0.0044 **	0.103308	0.0150 *	0.0179 *	0.07745	0.0010 **	0.0747116	0.125976	0.0211 *	0.111929	0.0498 *	0.0009 ***	0.123457	0.0060 **
