# Supplementary material for: Metabolic Profiling Identifies Changes in the Winter Wheat Grains Following Fusarium Treatment at Two Locations in Croatia
Source: Plants (Basel). 2023 Feb 17;12(4):911. doi: 10.3390/plants12040911 (PMC9962043; doi:10.3390/plants12040911)
Supplement: Supplementary file 1 [file plants-12-00911-s001.zip › plants-2218304 Supplementary/Supplementary Table 3.xlsx]

## Sheet: Sheet1
Table 3. Area under disease progress curve for general resistance at experimental locations Osijek and Tovarnik
Variety	AUDPC for General resistance Osijek	AUDPC for General Resistance Tovarnik
Tata Mata	86.4	209.25
Rujana	0.45	0.6
Bubimir	117.75	42.15
Pepeljuga	79.65	18
Ficko	43.5	48
Silvija	20.25	44.25
Fifi	146.25	203.75
El Nino	207.25	282.5
Bubnjar	14.625	27
Galloper	2.25	21
Anđelka	88.75	101
Apache	10.125	2.325
Demetra	127.75	190
Sofru	140.75	191.25
Foxyl	4.875	0.9
Felix	302.5	605
Bologna	24.3	2.775
Katarina	127.9	208.25
Tika Taka	62.65	99.75
Antonija	66.5	44.25
Srpanjka	325	381.25
Vulkan	50.75	39.75
Kraljica	98.5	26.25
Golubica	153.75	108
OS Olimpija	75.5	65.25
