# Supplementary material for: Metabolic Profiling Identifies Changes in the Winter Wheat Grains Following Fusarium Treatment at Two Locations in Croatia
Source: Plants (Basel). 2023 Feb 17;12(4):911. doi: 10.3390/plants12040911 (PMC9962043; doi:10.3390/plants12040911)
Supplement: Supplementary file 1 [file plants-12-00911-s001.zip › plants-2218304 Supplementary/Supplementary Table 4.xlsx]

## Sheet: Sheet1
Table S4. Results for clusters of the agglomerative hierarchical clustering
Cluster	1	2
Number of objects by cluster	56	44
Sum of weights	56	44
Within-cluster variance	1.73119	13887.8
Minimum distance to centroid	0.656667	3.73784
Average distance to centroid	1.22535	84.7396
Maximum distance to centroid	2.93182	483.838
